# Supplementary material for: Alizarin Dye: Toxicity, Genotoxicity, and Histopathological Alterations in Model Organisms
Source: Environ Mol Mutagen. 2026 Apr 24;67(3):e70046. doi: 10.1002/em.70046 (PMC13109681; doi:10.1002/em.70046)
Supplement: Supplementary file 3 — Supporting Information: III. Explanatory guidance of Criteria for Reporting and Evaluating Ecotoxicity Data (CRED). [file EM-67-0-s004.xlsx]

## Sheet: Relevance & reliability
Supplementary Material III
Criteria for Reporting and Evaluating ecotoxicity Data (CRED) - Explanatory guidance
	Evaluated study (full reference):
	Test substance:
	Evaluated test:
	Evaluated test species:
	Evaluated test endpoint(s):
	Evaluator (institution):
Please note that the questions and explanations / examples in the following are mainly based on the CRED system (Moermond et al. 2015). A weighting of criteria / questions has been included as suggested by Hobbs et al. (2005) and Breton et al. (2009). An overall score is derived for the evaluated data. Based on this score and, for reliability, the results of the evaluation of the data with regard…
A.	Relevance of the data
	Remark: Relevance of a study mainly depends on the scope of the assessment / the regulatory framework, for which the study is evaluated. The following 12 questions should therefore be answered in the context of the overall assessment.
1	Is the tested species relevant for the compartment under evaluation?
		Example: An aquatic species should be tested to evaluate risks for the aquatic environment.
2	Are the tested organisms relevant for the tested compound?
		Example: In case of an ERA for an antibiotic, cyanobacteria should be used as test species instead of algae.
3	Are the reported endpoints appropriate for the regulatory purpose?
		Example: Acute effects on aquatic organisms are not relevant for the environmental risk assessment of human pharmaceuticals.
4	Are the reported endpoints appropriate for the investigated effects or the mode of action of the test substance?
		Explanation: When a risk assessment is performed for a substance, for which information is available on a specific mode of action that is considered relevant for environmental organisms, studies including endpoints assessing this particular mode of action are most appropriate. For instance, if an API is known to affect reproduction of vertebrates, the endpoints of the fish early life stage test m…
5	Is the effect relevant on a population level?
		Explanation: Endpoints of the guideline studies, on which the ERA of human pharmaceuticals is based, are generally population relevant. For non-standard tests, population relevance has to be evaluated on a case by case basis.
6	Is the recorded effect statistically significant and biologically relevant?
		Explanation: In the context of environmental risk assessment, a biologically relevant effect is an effect that is important and meaningful for environmental health (EFSA 2011). In a test system with relatively little control variation, minor changes may be statistically significant without necessarily being biologically relevant.To evaluate risks caused by chronic exposure, NOEC or EC10 values ar…
7	Are appropriate life-stages studied?
		Explanation/example: The tested life stage should be (a) appropriate for the selected test and test design and (b) relevant for the expected effect of the API. For instance, fish early life stages are not appropriate for studying effects on reproduction.
8	Are the test conditions appropriate for the tested species and relevant for the assessment?
		Explanation/example: Test organisms should be tested under appropriate conditions. For instance, freshwater species should be tested in freshwater, and saltwater species in saltwater. If a test with freshwater or saltwater species is required depends on the scope of the assessment.
9	Is the timing and duration of exposure relevant and appropriate for the studied endpoints and species?
		Explanation: The required exposure time should be appropriate for the test organism and the studied endpoint. Chronic studies should include sensitive life stages or cover the whole life cycle.
10	If recovery is studied, is this relevant for the framework for which the study is evaluated?
		Explanation: In most regulatory frameworks (including the environmental risk assessment of human pharmaceuticals), recovery is not relevant (exception: authorisation of plant protection products).
11	Is the substance tested representative and relevant for the substance being assessed?
		Explanation: Sufficient information should be provided to allow a clear identification of the test item. A substance may be tested as pure active substance or in a formulation. Tests performed with formulations are relevant for plant protection products, but less relevant within many other regulatory frameworks. Studies with mixtures of different substances are relevant for assessing toxicity of …
12	Is the tested exposure route relevant for the assessment?
		Explanation/example: The exposure route should be appropriate for the assessment. For instance, exposure by injection is generally not appropriate (Harris et al. 2014). For pharmaceuticals, exposure should be continuous. Intermittent exposure is generally not relevant. Exposure duration has to be sufficiently long. However, note that acute tests with some terrestrial organisms are also required i…
B.	Reliability of the data
	General information
		Remark: Before evaluating the test, please check the physico-chemical characteristics of the test substance (what is the solubility, log KOW, pKa, is the compound volatile, does it hydrolyse, photolyse etc.?)
1	Use of a standard (e.g. OECD, ISO, US EPA) or modified standard method:
		Explanation: Please answer questions a-c with 'yes' or 'no'.
	a	Is an unmodified standard method used?
	b	Is a slightly modified standard method used?
	c	Is a substantially modified standard method used?
2	Is the test, including chemical analysis of the test substance where required, performed under GLP conditions?
3	Validity criteria:
	a	Are all validity criteria fulfilled if applicable?
		Explanation: For standard tests, compliance with the validity criteria of the guideline is crucial for a study to be considered as reliable. Please check the corresponding test guideline where relevant. For non-guideline tests with standard species, validity criteria as described in a guideline for a similar test should be met if applicable.
	b	Are validity criteria clearly failed?
		Explanation: If one or more validity criteria are clearly failed, a test is classified as '3' (not reliable).
4	Inclusion of appropriate controls:
		Explanation: It depends on the test substance and test type which controls should be included; please check the corresponding test guideline where relevant. In addition to the negative control, a solvent control has to be included in all cases where a solvent is used. The concentration of solvent in the solvent control should correspond to the highest solvent concentration used in the test treatm…
	a	Was a negative control included?
	b	Was performance of the negative control acceptable?
	c	Was a positive control included, if required?
	d	Was performance of the positive control acceptable?
	e	Was a solvent control included, if required?
	f	Was performance of the solvent control acceptable?
	Test substance
5	a	Is the test substance clearly identified with either name, CAS-number or SMILES code and, where relevant, information on stereochemistry?
		Explanation/example: If the salt of an API was tested, information on the type of salt should be provided. If the test substance is not clearly identified, a test is classified as '3' (not reliable).
	b	Is it specified if test concentrations relate to free acid / free base or salt where relevant?
6	a	Is the purity of the test substance reported and in an acceptable range (>95%)?
	b	Is the source of the test substance reported and trustworthy?
7	If a formulation is used or if impurities are present:
	a	Can it be excluded that other ingredients in the formulation or impurities exert an effect?
	b	Is the amount of test substance in the formulation indicated?
	Test organism
8	Description of the test organisms:
	a	Is the test species clearly identified?
		Explanation: If the test species is not clearly identified, a test is classified as '3' (not reliable).
	b	For algae: is mean cell density at the test start within an appropriate range? For other test organisms: Is mean body weight/length of the test organism in an appropriate range?
		Explanation for 8 b-e: For standard tests, the corresponding guidelines provide information on required range of mean cell densities, age / life stage of the test organisms etc. at the test start.
	c	Is age/life stage of the organisms at test start reported and in the required range, where appropriate (e.g. not for algae)?
	d	Is sex of the test organisms reported and is sex ratio appropriate, where relevant (e.g. when evaluating sexual-endocrine effects)?
	e	Is the species strain reported where required?
9	a	Are the test organisms from a reliable source? For field collected organisms: is the site of origin well-described?
	b	Have the organisms been acclimatized to test conditions (e.g. water type, temperature) before the start of exposure, where relevant? For tests with embryonic stages: have the parental organisms been held at appropriate conditions?
	c	Are the test organisms exempt from previous exposure or any other kind of stressor?
	Experimental system and chemical analysis
10	Appropriateness of the experimental system for the test substance:
	a	Is the type of exposure (e.g. static, semi-static, flow-through) appropriate for the test substance, taking its physico-chemical characteristics into account?
		Explanation: Static systems are in most cases only appropriate for short-term tests (exception: water/sediment tests). Where appropriate, guideline requirements should be followed.
	b	In case that the test substance is a difficult substance as defined in OECD (2000): is the selected test system appropriate for testing of this substance?
		Explanation: Difficult test substances are substances which are e.g. poorly water soluble, volatile, photo-degradable, hydrolytically unstable, oxidizable, biodegradable, complexing or strongly adsorbing to surfaces of test vessels etc. In order to obtain reliable test results with such substances, test systems generally have to be adapted to take the difficult properties of the substance into ac…
	c	For ionisable substances: has the test been performed in an appropriate pH-range?
		Explanation: Relatively small changes in pH can significantly alter the balance between dissociated and non-dissociated forms of some substances. An altered dissociation equilibrium may significantly affect the water solubility and the partition coefficient of the substance and hence, its bioavailability and toxicity. For substances with a pKa that is in the normal pH range of the respective test…
11	Is the experimental system appropriate for the test organism (e.g. choice of medium / test water or soil, feeding, water or soil characteristics, temperature, light/dark conditions, pH, oxygen content)? Have conditions been stable during the test?
		Explanation: The general requirements of the test species should be considered with regard to the characteristics of the selected test medium etc. Temperature, pH and oxygen content should be stable and within the appropriate range for the organism (where applicable, check the corresponding guideline). If control performance is not good (e.g. high mortality), this may indicate that test condition…
12	a	For aquatic tests: were exposure concentrations below the limit of water solubility?
	b	For aquatic tests: if a solvent was used, was solvent concentration within the appropriate range (i.e. not higher than 0.01%)?
13	Is a correct spacing between exposure concentrations applied?
		Explanation: For standard tests, the corresponding guidelines provide information on the spacing factor. A factor of 3.2 is often recommended. As rule of thumb, the spacing factor should not be >10.
14	Is the exposure duration defined and appropriate?
15	Chemical analysis
	a	Are chemical analyses performed to a sufficient extent to verify test substance concentrations over the duration of the study where required, and is information on the results of these analyses presented?
		Explanation: If required in the corresponding test guideline, nominal test substance concentrations should be verified by chemical analysis. Non-guideline test should be evaluated based on test guidelines for similar tests where appropriate. If it is stated that nominal substance concentrations were verified by chemical analysis, but no information is provided on the results of the chemical analy…
	b	Is an appropriate analytical method used to measure test substance concentrations?
	c	Are the measured test substance concentrations within the calibration range of the analytical method?
	d	Are samples analysed from a sufficient number of treatments and controls, and from a sufficient number of time intervals?
		Explanation: The frequency of chemical analyses should be evaluated based on the requirements of the corresponding test guideline or, for non-guideline studies, on a guideline for a similar test if appropriate.
	e	Are test substance concentrations sufficiently stable during the course of the exposure ?
		Explanation: Please evaluate according to the requirements of the corresponding test guideline or, for non-guideline studies, a test guideline for a similar test where appropriate.
16	Is the biomass loading of the organisms in the test system within an appropriate range?
		Explanation: For standard tests, the corresponding guidelines provide information on maximum biomass loading. For non-standard tests / non-standard test species, expert knowledge is required to decide if the loading rate is appropriate.
	Statistical design
17	a	Is a sufficient number of replicates used for all controls and treatments?
	b	Is a sufficient number of organisms per replicate used for all controls and test concentrations?
		Explanation for 17 a and b: For standard tests, the guideline requirements should be followed. When a non-guideline study is evaluated, expert judgement is needed to assess if the study design is appropriate to obtain statistically reliable results.
18	Are appropriate statistical methods used to derive the effect concentrations?
		Explanation: Generally, a description of the statistical methods is needed to assess the reliability of the test results. For standard tests, the corresponding guideline requirements should be followed. Further guidance is e.g. provided by OECD (2006). When a non-guideline study is evaluated, expert judgment may be needed. ECX values should not be extrapolated considerably beyond the range of tes…
19	a	Is a concentration-response curve observed?
		Explanation: The requirement for a concentration-response relationship depends on the objective of the study. If a limit test is performed at one (or two) concentration(s) to verify the lack of toxicity and no toxicity is recorded, a concentration-response relationship is obviously not needed to conclude that the LC50 or NOEC is above the highest tested concentration. However, if the intention of…
	b	Is the observed effect statistically significant?
		Explanation: The significance level and the statistical method used to evaluate the specific effect should be indicated.
20	Are sufficient data available to check the calculation of endpoints and (if applicable) fulfilment of the validity criteria (e.g. control data, concentration-response curves)?
		Explanation: If enough data are presented, additional endpoints may be calculated by the assessor if not reported by the author of the study.

## Sheet: Cited references
Cited references
Breton RL, Gilron G, Thompson R, Rodney S, Teed S (2009). A new quality assurance system for the evaluation of ecotoxicity studies submitted under the New Substances Notification Regulations in Canada. Integr Environ Assess Manag 5, 127-137.
EMA/CHMP (2011). Questions and answers on ‘Guideline on the environmental risk assessment of medicinal products for human use‘. EMA/CHMP/SWP/44609/2010. European Medicines Agency/Committee for Medicinal Products for Human Use, London, UK.
EFSA (2011). Statistical significance and biological relevance. EFSA J. 9(9):2372.
Harris CA, Scott AP, Johnson AC, Panter GH, Sheahan D, Roberts M, Sumpter JP (2014). Principles of sound ecotoxicology. Environ Sci Technol 48, 3100-3111.
Hobbs DA, Warne MS, Markich SJ (2005). Evaluation of criteria used to assess the quality of aquatic toxicity data. Integr Environ Assess Manag 1, 174-180.
Moermond CTA, Kase R, Korkaric M, Ågerstrand M (2015). CRED: criteria for reporting and evaluating ecotoxicity data. Environ. Toxicol. Chem. DOI: 10.1002/etc.3259.
OECD (2000). Guidance document on aquatic toxicity testing of difficult substances and mixtures. Series on testing and assessment, No. 23, ENV/JM/MONO(2000)6. Organisation for Economic Co-Operation and Development, Paris, France.
OECD (2006). Current approaches in the statistical analysis of ecotoxicity data: a guidance to application. OECD Series on Testing and Assessment No. 54. Organisation for Economic Co-operation and Development, Paris, France.
OECD (2012). Guidance document on standardised test guidelines for evaluating chemicals for endocrine disruption. Series on testing and assessment, No. 150, ENV/JM/MONO(2012)22. Organisation for Economic Co-Operation and Development, Paris, France.
