# Supplementary material for: Alizarin Dye: Toxicity, Genotoxicity, and Histopathological Alterations in Model Organisms
Source: Environ Mol Mutagen. 2026 Apr 24;67(3):e70046. doi: 10.1002/em.70046 (PMC13109681; doi:10.1002/em.70046)
Supplement: Supplementary file 5 — Supporting Information: V. CRED for Daphnia similis acute test. [file EM-67-0-s001.xlsx]

## Sheet: Reliability
CAS Number	72-48-0
Compound name	Alizarin
Organism group	Clorophyta
Species	Daphnia similis
Marine/Freshwater	Freshwater
Effect Measured	EC50
Relevant endpoint	Immobility
Endpoint concentration/dose	90.3 ± 0.3
Endpoint measurement unit	µg L-1
Test duration	48
Test duration unit	hours
	CRED evaluation method for reliability to be used together with the accompanying guidance in (Moermond et al., submitted)
	Mark your evaluation per criterion with an 'x' in the respective box. If a criterion is not fulfilled, the reason for this should be stated in the comments box.
Number	General information	Criterion fulfilled	Criterion not fulfilled	Criterion is not applicable	Criterion is not reported	Comments
	Before evaluating the test, please check the physico-chemical characteristics of your compound (handbooks/general sources). What is the solubility, log KOW, pKa, is the compound volatile, does it hydrolyse, photolyse, etc.?	If you have checked the physico-chemical parameters of the substance tested, please continue with the evaluation of reliability, using reliability criteria 1-20.
1	Is a standard method (e.g., OECD/ISO) or modified standard used?*	X				Yes, ABNT/NBR 12.713 (ABNT, 2022) for the test and culture media.
2	Is the test performed under GLP conditions?*		(X)			No, but the laboratory has a quality management system that is in accordance with ISO/IEC 17025/2017.
3	If applicable, are validity criteria fulfilled (e.g. control survival, growth)?	X				Yes, validity criteria are fulfilled. The negative and solvent control did not presenting immobility.
4	Are appropriate controls performed (e.g. solvent control, negative and positive control)?	X				Yes, it was used appropiate controls. MS medium was used as negative control and dimethyl sulphoxide (DMSO) at concentration of 0.01% was used a solvent control. The positive control is NaCl which is a reference substance used in a control chart of this organism.
	*These criteria are of minor importance for study reliability, but may support study evaluation
	Test compound
5	Is the test substance identified clearly with name or CAS-number? Are test results reported for the appropriate compound?	X				Yes, the substance name is Alizarin, CAS number 72-48-0 .
6	Is the purity of the test substance reported? Or, is the source of the test substance trustworthy?	X				Yes, the alizarin dye was purchased of Tokyo Chemical Industry and has a 97.1% of purity.
7	If a formulation is used or if impurities are present: Do other ingredients in the formulation exert an effect? Is the amount of test substance in the formulation known?	X				The purified dye (97.1%) was used.
	Test organism
8	Are the organisms well described (e.g. scientific name, weight, length, growth, age/life stage, strain/clone, gender if appropriate)?	X				Yes, the specie scientific name is Daphnia similis and in the test was used organisms that had less than 24 h old.
9	Are the test organisms from a trustworthy source and acclimatized to test conditions? Have the organisms not been pre-exposed to test compound or other unintended stressors?	X				Yes, the Daphnia similis was donated by Dra.Francine Vacchi from Mérieux NutriScience, Brazil. They are kept in our laboratory according to ABNT/NBR 12.713 (ABNT, 2022).
	Exposure conditions
10	Is the experimental system appropriate for the test substance, taking into account its physico-chemical characteristics?	X				Yes, the test system was appropriate since the substance is not volatile. Moreover, as the dye is poorly soluble in water, it was used a solvent (DMSO) to guarantee that the substance was dissolved.
11	Is the experimental system appropriate for the test organism (e.g., choice of medium or test water, feeding, water characteristics, temperature, light/dark conditions, pH, oxygen content)? Have conditions been stable during the test?	X				Yes, the test was performed in accordance with ABNT/NBR 12.713 (ABNT, 2022) and the conditions have been stable during all test.
12	Were exposure concentrations below the limit of water solubility (taking the use of a solvent into account)? If a solvent is used, is the solvent within the appropriate range and is a solvent control included?	X				Yes, exposure concentrations were below the limit of water solubility of 193 µg L-1. A solvent control (DMSO) was performed at 0.01%.
13	Is a correct spacing between exposure concentrations applied?	X				Yes, a dilution factor of 2 was used. The concentrations were 12.0625, 24.125, 48.25, 96.5 and 193 µg L-1.
14	Is the exposure duration defined?	X				Yes, the exposure duration was 48 hours under static conditions with constant light and at 22 ± 2°C. The test medium was not renewed.
15	Are chemical analyses adequate to verify substance concentrations over the duration of the study?		X			No. Nominal concentrations were used.
16	Is the biomass loading of the organisms in the test system within the appropriate range (e.g. < 1 g/L)?	X				Yes, for the test it was used 2 mL of water to 1 organism according to ABNT/NBR 12.713 (2022).
	Statistical Design and Biological Response
17	Is a sufficient number of replicates used? Is a sufficient number of organisms per replicate used for all controls and test concentrations?	X				Yes, the control and test concentrations were made in 4 replicate with 5 organisms in each one.
18	Are appropriate statistical methods used?	X				Yes, the data was analysed by logistic regression and it was calculeted na EC50.
19	Is a dose-response curve observed? Is the response statistically significant?	X				Yes, it was observed a dose response curve and the response was statistically significant (p < 0.05).
20	Is sufficient data available to check the calculation of endpoints and (if applicable) validity criteria (e.g., control data, dose-response curves)?	X				Yes, the raw data is available. Please, check the Supplementary Material I - Table S4, S5 and S6
	Final score (R1 = Reliable, R2 = Reliable with restrictions, R3 = Not reliable, R4 = Not assignable)	R1
	An explanatory guidance on how to interpret these criteria can be found in Moermond et al. 2015. Please note that most criteria are not per se critical for the reliability of a study, and that this depends strongly on the compound and/or species tested.

## Sheet: Relevance
	CRED evaluation method for relevance to be used together with the accompanying guidance in (Moermond et al., submitted)
	Mark your evaluation per criterion with an 'x' in the respective box. If a criterion is not fulfilled, the reason for this should be stated in the comments box.
Number	General information	Criterion fulfilled	Criterion not fulfilled	Criterion is not applicable	Criterion is not reported	Comments
	Before evaluating the test for relevance, indicate why you are evaluating this study. The relevance of the study might be different for different purposes (e.g., EQC derivation, PBT assessment, dossier evaluation for marketing authorisation), also depending on the framework for which the evaluation is requested.	If you have indicated the purpose of the evaluation, please continue with the relevance criteria 1-13
	Biological relevance
1	Is the species tested relevant for the compartment under evaluation?	X				Yes, Daphnia similis is a primary consumer and a standard organism in a aquatic risk assessment.
2	Are the organisms tested relevant for the tested compound?	X				Yes, Daphnia similis could be exposed to the dye in a aquatic environment.
3	Are the reported endpoints appropriate for the regulatory purpose?	X				Yes, short term EC50 on immobility is commonly used to assess acute effects for this specie.
4	Are the reported endpoints appropriate for the investigated effects or the mode of action of the test substance?	X				Yes, the endpoint immobility is representative for acute toxicity.
5	Is the effect relevant on a population level?	X				Yes, immobility is a relevant endpoint for the population level.
6	Is the magnitude of effect statistically and biologically significant and relevant for the regulatory purpose (e.g. EC10, EC50)?	X				Yes, the short term EC50 represents the concentration at which effect at 50% of organisms is expected.
7	Are appropriate life-stages studied?	X				Yes, in this study was used a Daphnia similis neonates which is the most sensitive life-stage.
8	Are the experimental conditions relevant for the tested species?	X				Yes, static exposure is a common exposure scenario in risk assessment.
9	Is the time of exposure relevant and appropriate for the studied endpoints and species?	X				Yes, 48h-exposure is the standard time of exposure for acute tests with D. similis, according to ABNT/NBR 12.713 (2022).
10	If recovery is studied, is this relevant for the framework for which the study is evaluated?			X		Not applicable.
	Exposure relevance
11	In case of a formulation, other mixture, salts or transformation products: Is the substance tested representative and relevant for the substance being assessed?			X		Not applicable. The purify substance was used.
12	Is the tested exposure scenario relevant for the substance?	X				Yes, acute toxicity can be expected from continues input of this substance in the water.
13	Is the tested exposure scenario relevant for the species?	X				Yes, the standard exposure scenario for this specie was used.
	Final score (C1 = Relevant, C2 = Relevant with restrictions, C3 = Not relevant, C4 = Not assignable)	C1
	An explanatory guidance on how to interpret these criteria can be found in Moermond et al. 2015. Please note that most criteria are not per se critical for the relevance of a study, and that this depends strongly on purpose of the evaluation.

## Sheet: Reporting
	CRED reporting recommondations (Moermond et al., submitted). To be used together with the accompanying guidance in (Moermond et al., submitted)
Number		Reported Yes/No	Reported in section	Comments
1	General information
a	Purpose of study	Yes	Introduction
b	Description of endpoints	Yes	Materials and Methods
2	Test setup
a	Performed according to standard/modified standard (e.g., OECDa, US EPAb)	Yes	Materials and Methods Supplementary Material II
b	Performed according to Good Laboratory Practices (GLP)	No
c	Description of used control(s): negative control, solvent control, positive control	Yes	Materials and Methods Supplementary Material II
d	Control(s) mortality, growth, morbidity and other observed non-standard effects like behavior and coloring	Yes	Results and discussion; Supplementary Material II
e	Comparison to validity criteria (e.g. control survival, growth) from appropriate standard test method	Yes	Supplementary Material II; Results and discussion
3	Test compound
a	Identification (e.g. name, CAS-number, specify if the salt or the base is tested)	Yes	Materials and Methods
b	Physico-chemical characteristics that may influence the behavior of the compound during the study data (e.g. solubility, volatility, stability (hydrolysise, photolysise, degradation), solubility, log KOW, degradability, adsorption)	Yes	Materials and Methods
c	Source	Yes	Materials and Methods
d	Purity in %	Yes	Materials and Methods
e	Composition of product formulation, and presence of impurities	Not aplicable
4	Test organism
a	Scientific name	Yes	Supplementary Material II
b	Body weight, length	No
c	Age/life-stage	Yes	Supplementary Material II
d	Growth/reproductive condition	Yes	Supplementary Material II
e	Sex	Not aplicable
f	Strain, clone	No
g	Source, including possible pre-exposure for field-collected species	Yes	Supplementary Material II
h	Culture handling	Yes	Supplementary Material II
5	Exposure conditions
a	Exposure schedule (static, semi static, flow through system, other) and flow-rate (flow-through systems) or renewal time (semi-static systems)	Yes	Supplementary Material II
b	Open or closed system	Not aplicable
c	Test medium composition and source of test water (e.g., well water, deionised water, tap water)	Yes	Supplementary Material II	Synthetic medium
d	Temperature, and time-points for measuring	Yes	Supplementary Material II	The temperature of negative control, solvent control, lowest and higest concentration was measure at beginning and at the end of the test, i.e., at the time 0 and 48 hours. concentrations.
e	pH, and time-points for measuring	Yes	Supplementary Material II	The pH of negative control, solvent control, lowest and higest concentration was measure at beginning and at the end of the test, i.e., at the time 0 and 48 hours. concentrations.
f	Hardness of water, and time-points for measuring	Yes	Supplementary Material II
g	Conductivity, and time-points for measuring	Yes	Supplementary Material II	The conductivity of negative control, solvent control, lowest and higest concentration was measure at beginning and at the end of the test, i.e., at the time 0 and 48 hours. concentrations.
h	Dissolved oxygen content, and time-points for measuring	Yes	Supplementary Material II
i	Light intensity and quality (source and homogeneity), light/dark conditions	Yes	Supplementary Material II
j	Feeding protocols, food composition	Yes	Supplementary Material II
k	Material and volume of aquarium/container and other equipment in contact with test organisms and test substance	Yes	Supplementary Material II	Culture and test performmed in glass vessels.
l	Use of sand or sediment, and its characteristics (total organic carbon (TOC), particle size, etc.)	Not aplicable
m	Preparation of stock solutions, including solvent concentrations in test water and controls	Yes	Supplementary Material II Material and Methods
n	Nominal concentrations of test substance	Yes	Supplementary Material II
o	Measured concentrations of test substance, and time-points for measuring	No
p	Analytical method: description of method, including limit of detection (LOD), limit of quantification (LOQ)	No
q	Exposure duration and total test duration	Yes	Supplementary Material II
r	Time-points of observations for endpoints	Yes	Supplementary Material II
s	Results based on nominal or measured concentrations	Yes	Results and discussion	Nominal concentrations
t	Biomass loading (biomass per liter)	Not aplicable
6	Statistical Design and Biological Response
a	Number of replicates for control(s) and test concentrations; setup of replicates (avoid pseudo-replication)	Yes	Supplementary Material II
b	Number of organisms, or algal cell concentration, per replicate	Yes	Supplementary Material II
c	Treatment design (e.g., block, randomized)	Not aplicable
d	Statistical method used	Yes	Materials and Methods
e	Biological response for each concentration
f	Dose-response observed	Yes	Results and dicussion	Concentration-response
g	Statistically significant responses noted (e.g. ECx)	Yes	Results and discussion
h	Significance level for NOEC and LOEC data (0.05 or less)	Not aplicable
i	Estimation of variability for LCx and ECx data	Yes	Material and Methods
j	Availability of raw data: through supplementary information, a website, or upon request.	Yes	Supplementary Material I
